# Supplementary material for: Clove Oil-Nanostructured Lipid Carriers: A Platform of Herbal Anesthetics in Whiteleg Shrimp (Penaeus vannamei)
Source: Foods. 2022 Oct 11;11(20):3162. doi: 10.3390/foods11203162 (PMC9602023; doi:10.3390/foods11203162)
Supplement: Supplementary file 1 [file foods-11-03162-s001.zip]

Archive with 1 entries (1 files):
- foods-1896598-supplementary.pdf
